# Supplementary material for: Territorial and gender-linked risk factors for Buruli ulcer in Southern Benin: A case-control study using geographic and behavioral surveying
Source: PLoS Negl Trop Dis. 2025 Sep 8;19(9):e0013509. doi: 10.1371/journal.pntd.0013509 (PMC12431644; doi:10.1371/journal.pntd.0013509)
Supplement: S1 Table — Results of stratified analysis of Tables 4 and 5. (XLSX) [file pntd.0013509.s002.xlsx]

## Sheet: Sup for Table 4
Mixed crops on flooded land
Overall Men
Mixed crops on flooded land	Case	Control	OR	p-value	IC of 95%
No	22 (56,41)	59 (81,94)
Yes	17 ((43,59)	13 (18,06)	3.5	0.003	[1,46-8,39]
Men<13
Mixed crops on flooded land	Case	Control	OR	p-value	IC of 95%
No	10 (43,5)	31 (75,6)
Yes	13 (56,5)	10 (24,4)	4.03	0.01	[1,36-11,98]
Men >=13
Mixed crops on flooded land	Case	Control	OR	p-value	IC of 95%
No	12 (75,0)	28 (90,3)
Yes	4 (25,0)	3 (9,7)	3.11	0.162	[0,60-16,08]
Overall Women
Mixed crops on flooded land	Case	Control	OR	p-value	IC of 95%
No	30 (61,22)	73 (79,35)
Yes	19 (38,78)	19 (20,65)	2.4	0.02	[1,13-5,22]
Women<13
Mixed crops on flooded land	Case	Control	OR	p-value	IC of 95%
No	3 (60)	10 (62,5)
Yes	2 (40)	6 (37,5)	1.11	0.92	[0,14-8,68]
Women>=13
Mixed crops on flooded land	Case	Control	OR	p-value	IC of 95%
No	27 (61,4)	63 (82,9)
Yes	17 (38,6)	13 (17,1)	3.05	0.009	[1,30-7,15]
Overall Men
Bathing	Case	Control	OR	p-value	IC of 95%
No	10 (20,41)	34 (34,69)
Yes	39 (79,59)	64 (65,31)	2.07	0.074	[0,92-4,65]
Men<13
Bathing	Case	Control	OR	p-value	IC of 95%
No	6 (23,1)	28 (58,3)
Yes	20 (76,9)	20 (41,7)	4.67	0.004	[1,59-13,71]
Men>=13
Bathing	Case	Control	OR	p-value	IC of 95%
No	4 (17,4)	6 (12,0)
Yes	19 (82,6)	44 (88,0)	1.54	0.534	[0,39-6,11]
Overall Women
Bathing	Case	Control	OR	p-value	IC of 95%
No	56 (82,35)	128 (94,12)
Yes	12 (17,65)	8 (5,88)	3.42	0.007	[1,32-8,84]
Women <13
Bathing	Case	Control	OR	p-value	IC of 95%
No	4 (44,4)	17 (85,0)
Yes	5 (55,6)	3 (15,0)	7.08	0.024	[1,17-42,79]
Women>=13
Bathing	Case	Control	OR	p-value	IC of 95%
No	52 (88,1)	111 (95,7)
Yes	7 (11,9)	5 (4,3)	2.99	0.062	[0,90-9,86]

## Sheet: Sup for Table 5
Frequenting irrigation channels
Overall Men
Frequenting irrigation channels	Case	Control	OR	p-value	IC of 95%
No	13 (40,63)	38 (65,52)
Yes	19 (59,38)	20 (34,48)	2.77	0.022	[1,14-6,75]
Men<13
Frequenting irrigation channels	Case	Control	OR	p-value	IC of 95%
No	6 (33,3)	17 (58,6)
Yes	12 (66,7)	12 (41,4)	2.83	0.092	[0,83-9,67]
Men>=13
Frequenting irrigation channels	Case	Control	OR	p-value	IC of 95%
No	7 (50)	21 (72,4)
Yes	7 (50)	8 (27,6)	2.63	0.148	[0,70-9,90]
Overall Women
Frequenting irrigation channels	Case	Control	OR	p-value	IC of 95%
No	17 (43,59)	41 (64,06)
Yes	22 (56,41)	23 (35,94)	2.3	0.042	[1,02-5,20]
Women<13
Frequenting irrigation channels	Case	Control	OR	p-value	IC of 95%
No	2 (66,7)	6 (50)
Yes	1 (33,3)	6 (50)	0.5	0.605	[0,04-7,10]
Women>=13
Frequenting irrigation channels	Case	Control	OR	p-value	IC of 95%
No	15 (41,7)	35 (67,3)
Yes	21 (58,3)	17 (32,7)	2.88	0.017	[1,20-6,95]
Frequenting irrigation channels
Overall North	Case	Control	OR	p-value	IC of 95%
No	24 (60)	54 (87,10)
Yes	16 (40)	8 (12,90)	4.5	0.001	[1,69-11,93]
Frequenting irrigation channels North Women	Case	Control	OR	p-value	IC of 95%
No	12 (54,5)	25 (86,2)
Yes	10 (45,5)	4 (13,8)	5.21	0.012	[1,35-20,06]
Frequenting irrigation channels North Men	Case	Control	OR	p-value	IC of 95%
No	12 (66,7)	29 (87,9)
Yes	6 (33,3)	4 (12,1)	3.63	0.068	[0,87-15,19]
Frequenting irrigation channels
Overall South	Case	Control	OR	p-value	IC of 95%
No	6 (19,35)	25 (41,67)
Yes	25 (80,65)	35 (58,33)	2.97	0.033	[1,06-8,32]
Frequenting irrigation channels South Men	Case	Control	OR	p-value	IC of 95%
No	1 (7,1)	9 (36,0)
Yes	13 (92,9)	16 (64,0)	7.31	0.048	[0,82-65,46]
Frequenting irrigation channels South Women	Cas	Témoins	OR	p-value	IC of 95%
No	5 (29,4)	16 (45,7)
Yes	12 (70,6)	19 (54,3)	2.02	0.261	[0,59-6,97]
Continuing to go to the fields during flood periods
Overall Men
Continuing to go to the fields during flood periods	Case	Control	OR	p-value	IC of 95%
No	16 (47,06)	35 (50,72)
Yes	18 (52,94)	34 (49,28)	1.15	0.726	[0,50-2,63]
Men <13
Continuing to go to the fields during flood periods	Case	Control	OR	p-value	IC of 95%
No	9 (45,0)	18 (46,2)
Yes	11 (55,0)	21 (53,8)	1.05	0.933	[0,36-3,09]
Men >=13
Continuing to go to the fields during flood periods	Case	Control	OR	p-value	IC of 95%
No	7 (50)	17 (56,7)
Yes	7 (50)	13 (43,3)	1.31	0.679	[0,37-4,67]
Overall Women
Continuing to go to the fields during flood periods	Case	Control	OR	p-value	IC of 95%
No	10 (27,03)	45 (55,56)
Yes	27 (72,97)	36 (44,44)	3.37	0.003	[1,44-7,87]
Women <13
Continuing to go to the fields during flood periods	Case	Control	OR	p-value	IC of 95%
No	1 (20)	9 (60)
Yes	4 (80)	6 (40)	6	0.121	[0,53-67,65]
Women>13
Continuing to go to the fields during flood periods	Case	Control	OR	p-value	IC of 95%
No	9 (28,1)	36 (54,5)
Yes	23 (71,9)	30 (45,5)	3.07	0.014	[1,23-7,62]
Continuing to go to the fields during flood periods
Overall North	Case	Control	OR	p-value	IC of 95%
No	13 (28,26)	45 (50,56)
Yes	33 (71,74)	44 (49,44)	2.59	0.013	[1,20-5,57]
Continuing to go to the fields during flood periods North Men	Case	Control	OR	p-value	IC of 95%
No	10 (41,7)	23 (50,0)
Yes	14 (58,3)	23 (50,0)	1.4	0.507	[0,52-3,79]
Continuing to go to the fields during flood periods North Women	Case	Control	OR	p-value	IC of 95%
No	3 (13,6)	22 (51,2)
Yes	19 (86,4)	21 (48,8)	6.64	0.003	[1,71-25,76]
Overall South
Continuing to go to the fields during flood periods	Case	Control	OR	p-value	IC of 95%
No	13 (52)	35 (57,38)
Yes	12 (48)	26 (42,6)	1.24	0.648	[0,48-3,16]
Continuing to go to the fields during flood periods South Men	Case	Control	OR	p-value	IC of 95%
No	6 (60,0)	12 (52,2)
Yes	4 (40,0)	11 (47,8)	0.73	0.678	[0,16-3,28]
Continuing to go to the fields during flood periods South Women	Case	Control	OR	p-value	IC of 95%
No	7 (46,7)	23 (60,5)
Yes	8 (53,3)	15 (39,5)	1.75	0.359	[0,53-5,85]
